# Supplementary material for: Diatom abundance in the polar oceans is predicted by genome size
Source: PLoS Biol. 2024 Aug 8;22(8):e3002733. doi: 10.1371/journal.pbio.3002733 (PMC11309476; doi:10.1371/journal.pbio.3002733)
Supplement: S1 Table — (XLSX) [file pbio.3002733.s010.xlsx]

## Sheet: S1 Table
Species	Strain	Collection locale	Longitude	Latitude	Culture collection	Culture collection ID	Library	Reference	NCBI BioProject	NCBI SRA accession	NCBI WGS Accession	Assembly version	Habitat	Culture Temperature	Salinity	Minimum cell volume, μm^3	Maximum cell volume, μm^3	Measured doubling times, hours	Assembly type (primary + secondary)	Assembly length (bp)	Number of contigs	Estimated ploidy	GC percent	N50	L50	BUSCO, stramenopiles odb10	Mode coverage	Estimated size, R manual (Mb)	Estimated size, kmers (Mb)	Estimated size, coverage (Mb)	Number of genes	Average gene length (bp)	Average exon length (bp)	Average intron length (bp)	Percent repetitive, assembly	Percent LTR, assembly	Percent LINE, assembly	Percent DNA, assembly	Percent RC, assembly	Percent Low Complexity, assembly	Percent Simple, assembly	Percent Unclassified, assembly	Estimated repetitive, dnaPipeTE + kmer-based	Percent LTR, dnaPipeTE + kmer-based	Percent LINE, dnaPipeTE + kmer-based	Percent DNA, dnaPipeTE + kmer-based	Percent RC, dnaPipTE + kmer-based	Percent Low Complexity, dnaPipeTE + kmer-based	Percent Simple, dnaPipeTE + kmer-based
Roundia cardiophora	9vi08-1B	Achang Bay, Merizo, Guam, USA	144.697	13.249	NCMA (USA)	CCMP3676	WR78	This study.	PRJNA825288	SRR18733613, SRR26112846, SRR26112848, SRR26112847	NA	NA	marine	21	30	16837	107845	19.4976	Illumina	17203526	13872	2n	38.49	1657	2290	3	0.1	NA	NA	980.1	NA	NA	NA	NA	NA	NA	NA	NA	NA	NA	NA	NA	NA	NA	NA	NA	NA	NA	NA
Cyclotella atomus	AJA010-31	Missouri River, St. Louis, MO, USA	-90.4801	38.7784	UTEX (USA)	ZZ1281	WR22	This study.	PRJNA825288	SRR18733580, SRR18733612	JALLPJ000000000	v1	freshwater	21	0	25	201	16.6967	Illumina	92112116	3814	2n	45.07	79679	343	97	43.1	75.2	94.1	91	15662	1745.21	602.07	108.05	22.63	6.02	2.38	0.9	0.06	0.1	0.84	12.33	24.5401	3.00504	2.15342	0.42856	0.12757	0.02803	0.08599
Discostella pseudostelligera	AJA075-4	Bull Shoals Lake, AR, USA	-92.59	36.39	UTEX (USA)	ZZ1285	WR50	This study.	PRJNA825288	SRR18733495, SRR18733506, SRR18733540	JALLBK000000000	v1	freshwater	21	0	25	1325	18.3485	Illumina	37922930	1329	2n	46.7	93161	119	95	90.1	33.3	41.4	39.7	11232	2054.44	802.88	118.45	7.33	1.28	0.54	0.05	0	0.14	3.11	2.2	9.2446	0.87398	0.06353	0.03175	0	0	0.10141
Skeletonema potamos	AJA081-3	Robert S. Kerr Reservoir, Sallisaw, OK, USA	-94.8678	35.4001	UTEX (USA)	ZZ1286	WR27	This study.	PRJNA825288	SRR18733529, SRR18733600, SRR18733611	JALLBJ000000000	v1	freshwater	21	0	14	216	15.7824	Illumina	35329464	2548	2n	44.74	33620	283	98	22	43.3	54.4	53	12365	2025.92	1239.71	144.49	4.79	0.28	0	0.03	0	0.12	1.35	3.01	20.2541	0.31997	0.00326	0.00088	0	0.00175	0.43844
Mediolabrus comicus	AJA131-32	Choctawhatchee Bay, Destin, FL, USA	-86.5159	30.3972	NCMA (USA)	CCMP3677	WR94	This study.	PRJNA825288	SRR18733588, SRR18733589	JALLBI000000000	v1	marine	21	30	5	269	22.6913	Illumina	36161877	9877	2n	43.94	6463	1611	86	138.9	31	33.6	35.1	11954	1722.22	970.684	131.398	6.87	0.08	0	0.06	0	0.14	1.55	5.03	10.6519	0.06805	0.00231	0.00896	0	0.00203	0.05512
Conticribra weissflogii	AJA158-1	White River, Goshen, AR, USA	-94.01	36.11	dead	dead	WR49	This study.	PRJNA825288	SRR18733586	JALLPE000000000	v1	freshwater	21	0	1131	5702	NA	Illumina	130036756	35246	2n	39.1	5538	6456	99	10.3	113.1	150.8	205.9	14535	2054.54	891.378	125.21	43.09	7.89	0.66	5.7	0.02	0.09	1.41	27.31	25.1322	4.05667	0.3513	2.17643	0	0.00614	0.30424
Cyclotella meneghiniana	AJA164-11	Lake Texana, TX, USA	-96.323	28.5715	UTEX (USA)	ZZ1287	WR30	This study.	PRJNA825288	SRR18733582, SRR18733583, SRR18733584, SRR18733585	JALLPC000000000	v1	freshwater	21	0	323	25404	20.3987	Illumina	225918865	92244	2n	41.12	4160	14808	97	14.7	231	355.3	322.6	16776	1580.28	601.48	108.5	66.92	14.89	0.86	5.85	0.26	0.04	1.54	43.48	57.2213	11.8966	1.66105	3.57514	0.1358	0	0.693
Cyclotella meneghiniana	AJA178-1	Fu Dong Pai River, China	115.32	37.56	dead	dead	WR24	This study.	PRJNA825288	SRR18733574, SRR18733575, SRR18733576, SRR18733577	JALLPD000000000	v1	freshwater	21	0	323	25404	24.0308	Illumina	188981557	102504	2n	41.11	2782	17219	98	13.3	292.2	470.4	328	13082	2117.82	788.68	112.31	61.06	12.31	0.84	4.51	0.19	0.04	1.29	41.88	62.5086	12.7596	1.72459	3.08368	0.0934	0.07046	0.81383
Skeletonema menzelii	AJA215-34	Horseneck Beach, North Atlantic, Westport, MA, USA	-71.062	41.507	NCMA (USA)	CCMP3681	WR26	This study.	PRJNA825288	SRR18733570, SRR18733571, SRR18733572	JALLBH000000000	v1	marine	15	30	6	269	15.7339	Illumina	33507356	2397	2n	44.82	32299	297	97	116.6	35.1	40	39.2	12371	1869.45	1033.49	132.26	3.45	0	0	0.07	0	0.11	1.03	2.24	9.71962	0.02533	0	0.03889	0	0.00838	0.02369
Cyclostephanos tholiformis	AJA228-03	Neosho River, OK, USA	-94.8384	36.5587	UTEX (USA)	ZZ1288	WR17	This study.	PRJNA825288	SRR18733568, SRR18733569	JALLPB000000000	v1	freshwater	21	0	135	679	18.086	Illumina	73003467	19362	2n	47.47	6991	2890	95	30.2	138	198.6	166.6	11469	1964.95	796.08	138.14	41.88	11.76	1.8	4.36	0.06	0.15	2.62	21.13	57.648	11.3194	1.1212	6.33258	0.76872	0.04956	0.79041
Cyclotella atomus	AJA232-09	Mississippi River, St. Louis, MO, USA	-90.1839	38.6227	UTEX (USA)	ZZ1289	WR45	This study.	PRJNA825288	SRR18733566, SRR18733567	JALLPI000000000	v1	freshwater	21	0	25	201	14.5219	Illumina	53375694	9772	2n	44.95	12824	1178	99	28.1	76.4	94.6	91.6	13528	2080.25	722.29	105.95	15.17	3.73	1.38	0.72	0	0.1	0.64	8.6	25.43	3.37696	1.40845	0.4607	0	0.00147	0.0047
Discostella pseudostelligera	AJA232-27	Mississippi River, St. Louis, MO, USA	-90.1839	38.6227	UTEX (USA)	ZZ1290	WR25	This study.	PRJNA825288	SRR18733563, SRR18733564, SRR18733565	JALLBG000000000	v1	freshwater	21	0	25	1325	22.4771	Illumina	43259829	2417	2n	47.23	91683	141	98	78.1	35.2	38.9	39.7	12208	1949.1	834.25	119.05	11.91	1.57	0.29	0.18	0	0.14	6	3.73	7.11611	0.29685	0.08757	0.10297	0	0.02918	0.2433
Thalassiosira exigua	AJA248-14	Moshup Beach, MA, USA	-70.8332	41.3414	NCMA (USA)	CCMP3682	WR44	This study.	PRJNA825288	SRR18733560, SRR18733561, SRR18733562	JALLPA000000000	v1	marine	15	30	36	241	40.037	Illumina	165473932	60188	2n	50.92	4602	10146	93	18.5	163.7	255.8	192.6	19089	1887.39	746.54	155.44	36.43	2.73	1.65	3.21	0.06	0.15	1.8	26.83	54.4043	4.10126	2.94877	2.86832	0.02521	0.01036	0.45232
Thalassiosira sp.	AJA248-18	Moshup Beach, MA, USA	-70.8332	41.3414	dead	dead	WR36	This study.	PRJNA825288	SRR18733558, SRR18733559	JALLBF000000000	v1	marine	21	30	NA	NA	14.9614	Illumina	75277427	35004	2n	45.99	3479	6028	89	26.6	114.9	149.2	130.5	14167	1536.81	668.3	113.05	15.61	0.63	0.69	0.52	0	0.1	1.52	12.16	29.6455	0.812218	1.14705	0.30043	0	0.0054739	0.103917
Thalassiosira mediterranea	AJA257-08	Adams Point Boat Launch, Durhan, NH, USA	-70.8672	43.0951	NCMA (USA)	CCMP3683	WR41	This study.	PRJNA825288	SRR18733554, SRR18733555, SRR18733557	JALLBE000000000	v1	marine	21	30	85	3140	12.4978	Illumina	99758620	13264	2n	52.09	22452	1291	95	27.3	103.8	132	119.5	20482	1975.03	866.09	129.21	12.34	0.66	1.25	1.08	0	0.15	1.84	7.37	27.7371	0.486267	0.935983	0.840077	0	0.00938856	0.100285
Cyclotella choctawhatcheeana	AJA259-04	Saco River, ME, USA	-70.4129	43.4799	NCMA (USA)	CCMP3684	WR53	This study.	PRJNA825288	SRR18733552, SRR18733553	JALLPH000000000	v1	brackish	21	5	59	393	16.3024	Illumina	54359685	10219	2n	43.19	12117	1280	96	42.2	74.9	91.9	80.8	14228	1948.2	699.75	109	11.85	0.92	0.99	1.03	0.04	0.08	0.8	8.01	30.1808	0.94684	0.6604	0.80332	0	0.00238	0.15787
Thalassiosira pacifica	AJA261-08	Saco River, ME, USA	-70.3821	43.4621	NCMA (USA)	CCMP3685	WR39	This study.	PRJNA825288	SRR18733521, SRR18733550, SRR18733551	JALLOZ000000000	v1	marine	15	30	135	38204	25.7999	Illumina	295283448	88763	2n	43.99	7617	10645	94	9.11	315.7	416.9	303.4	24784	1390.66	615.28	140.94	43.94	5.55	2.38	1.38	0.11	0.11	2.74	31.67	54.7758	6.73212	2.05399	1.0723	0.29351	0.07753	1.09371
Thalassiosira gravida	AJA262-17	Boothbay Harbor, ME, USA	-69.6358	43.8502	NCMA (USA)	CCMP3686	WR79	This study.	PRJNA825288	SRR26112851, SRR26112844, SRR26112850	JAZGVQ000000000	v1	marine	15	30	12064	20782	40.4937	Illumina	186071457	116656	2n	42.9	2104	21540	81	6.9	268.9	377	334.2	14964	1394.41	618.32	143.41	39.5	9.55	1.24	1.34	0.06	0.05	1.1	26.15	66.2549	0.8974	0.598	0.97988	0.00712	0.00168	0.2385
Thalassiosira delicatula	AJA262-20	Boothbay Harbor, ME, USA	-69.6358	43.8502	NCMA (USA)	CCMP3687	WR59	This study.	PRJNA825288	SRR18733515, SRR18733516, SRR18733518, SRR18733519	JALLOY000000000	v1	marine	15	30	254	10603	23.7499	Illumina	301386056	140881	2n	46.65	4417	16103	82	10.1	353.4	413.2	455.6	25752	1288.13	613.22	125.41	46.32	6.13	2.49	3.59	0.08	0.06	0.96	33.02	56.0152	7.07124	1.47122	3.96835	0.06273	0.00991	0.33559
Cyclotella cryptica	AJA263-27	False River, LA, USA	-91.4347	30.6924	UTEX (USA)	ZZ1291	WR18	This study.	PRJNA825288	SRR18733513, SRR18733514	JALLBD000000000	v1	freshwater	21	0	49	6136	18.4919	Illumina	147469756	47387	2n	41.58	6193	6445	99	21.3	152	195.7	198.4	14363	1924.18	717.49	105.52	54.41	15.27	1.25	5.58	0.1	0.05	1.05	31.13	38.6618	8.80168	1.15774	4.77305	0.03803	0.00179	0.33583
Skeletonema grethae	AJA274-08	Edisto Beach, Edisto, SC, USA	-80.3146	32.4897	NCMA (USA)	CCMP3688	WR34	This study.	PRJNA825288	SRR18733510, SRR18733511	JALLBC000000000	v1	marine	21	30	6	909	14.0825	Illumina	35952267	11602	2n	44.85	5260	2036	95	38.4	44.7	54.1	50.9	11982	1602.16	908.27	124.35	4.87	0.09	0.02	0.11	0	0.11	1.16	3.38	23.5429	0.04925	0.23495	0.25339	0	0.00937	0.09426
Discostella stelligera	AJA275-18	McCormick Marina, McCormick, SC, USA	-82.3859	33.8603	UTEX (USA)	ZZ1293	WR32	This study.	PRJNA825288	SRR18733508, SRR18733509	JALLBB000000000	v1	freshwater	21	0	49	25133	21.636	Illumina	59068875	22587	2n	46.45	5996	2494	97	17.9	149.1	193.4	138.9	11949	1983.27	832.29	123.64	32.15	7.79	4.31	1.16	0.01	0.1	2.35	16.44	55.6857	11.4863	3.97482	1.76856	0.04021	0.02731	0.99031
Cyclostephanos invisitatus	AJA276-04	Great Pee Dee River, Georgetown, SC, USA	-79.2663	33.3652	UTEX (USA)	ZZ1294	WR60	This study.	PRJNA825288	SRR18733505, SRR18733507	JALLBA000000000	v1	freshwater	15	0	85	201	30.9863	Illumina	58105343	13667	2n	49.68	9627	1648	96	24.8	107.4	142.8	123.9	12167	2014.06	839.81	134.83	32.03	7.81	1.86	1.78	0	0.17	2.71	17.7	50.8137	10.7049	1.8742	2.74054	0	0.05239	0.42436
Stephanodiscus triporus	AJA276-08	Great Pee Dee River, Georgetown, SC, USA	-79.2663	33.3652	UTEX (USA)	ZZ1295	WR21	This study.	PRJNA825288	SRR18733503, SRR18733504	JALLAZ000000000	v1	freshwater	21	0	123	381	17.8943	Illumina	102840741	9492	2n	50.06	33647	865	96	27	88.9	85.8	110.7	15848	1763.96	824.97	125.3	34.85	5.61	2.7	2.76	0	0.17	3.37	20.24	40.7056	4.96103	2.71074	3.39636	0	0.00299	0.46209
Thalassiosira punctigera	AJA284-48	Horseshoe Bay, Sausalito, CA, USA	-122.475	37.8334	NCMA (USA)	CCMP3689	WR42	This study.	PRJNA825288	SRR26091746	NA	NA	marine	15	30	25133	3260596	27.8616	Illumina	30672244	50056	2n	47.16	936	5936	2	0.5	NA	NA	1018.3	NA	NA	NA	NA	NA	NA	NA	NA	NA	NA	NA	NA	NA	NA	NA	NA	NA	NA	NA
Thalassiosira ordinaria	AJA286-09	Carquinez Strait/Benicia Shoals, Benicia, CA, USA	-122.165	38.0444	NCMA (USA)	CCMP3690	WR40	This study.	PRJNA825288	SRR18733501, SRR18733502	JALLOX000000000	v1	marine	15	30	1325	10603	28.7349	Illumina	125281115	56700	2n	44.72	3523	10004	93	15.9	107	128	203.8	20267	1814.21	709.78	124.48	20.76	1.95	1.36	1.82	0.01	0.09	1.07	14.46	39.3675	1.60697	1.28488	1.50215	0.00153801	0.00627521	0.345554
Shionodiscus oestrupii	AJA294-31	Jekyll Island, Brunswick River, Glynn, GA, USA	-81.4187	31.1168	dead	dead	WR58	This study.	PRJNA825288	SRR18733499, SRR18733500	JALLOW000000000	v1	marine	21	30	115	35838	NA	Illumina	212282760	134647	2n	49.92	2031	22607	70	7.7	389.4	583.1	392.7	12779	1229.68	537.1	129.82	51.38	2.65	1.46	1.85	0.19	0.14	2.33	42.76	67.6443	6.36088	2.44181	1.38981	0.22782	0.0918	1.4456
Thalassiosira allenii	AJA297-05	St. Augustine Lighthouse Park, Salt Run, St. Augustine, FL, USA	-81.2853	29.8862	NCMA (USA)	CCMP3691	WR48	This study.	PRJNA825288	SRR18733498	JALLOV000000000	v1	marine	21	30	118	2141	20.9059	Illumina	111377795	52961	2n	52.01	3660	8259	89	11.1	214.1	235.5	239.1	23254	1462.47	625	116.01	9.97	0.61	0.94	0.13	0.11	0.1	0.86	7.21	52.1094	1.51828	2.2883	0.27721	1.23658	0.03944	0.17085
Cyclotella baltica	AJA297-15	St. Augustine Lighthouse Park, Salt Run, St. Augustine, FL, USA	-81.2853	29.8862	NCMA (USA)	CCMP3692	WR54	This study.	PRJNA825288	SRR18733496, SRR18733497	JALLAY000000000	v1	marine	21	30	523	35785	28.8727	Illumina	98975658	26120	2n	41.85	5679	5080	97	11	122.2	143.1	189.3	16325	1774.51	624.97	112.07	27.89	4.32	2.59	1.84	0.03	0.07	0.75	18.29	42.0584	4.84768	3.12823	1.09937	0.9254	0.01807	0.06434
Cyclotella atomus	AJA299-11	St. John's River, Palatka, FL, USA	-81.6299	29.6433	UTEX (USA)	ZZ1296	WR98	This study.	PRJNA825288	SRR18733548, SRR18733549	JALLPG000000000	v1	freshwater	21	0	25	201	NA	Illumina	53326271	10991	2n	44.98	11061	1363	98	82.1	76.4	85.3	92.1	14037	1907.72	765.69	103.3	16	4.04	1.72	0.72	0.01	0.1	0.65	8.76	25.3867	3.39675	2.0015	0.51999	0	0.00676	0.12252
Cyclotella meneghiniana	AJA299-14	St. John's River, Palatka, FL, USA	-81.6299	29.6433	UTEX (USA)	ZZ1297	WR31	This study.	PRJNA825288	SRR18733545, SRR18733546, SRR18733547	JALLOU000000000	v1	freshwater	21	0	323	25404	40.6492	Illumina	133268703	85518	2n	42.16	2054	17304	83	6.3	263.1	427.2	425.8	13906	1485.2	588.02	116.65	52.62	11.33	1.49	3.93	0.19	0.05	0.69	34.95	67.7675	13.4686	2.79321	3.23081	0.21852	0.00991	0.47963
Thalassiosira livingstoniorum	AJA302-05	Whiskey Creek, Dania Beach, FL, USA	-80.1105	26.0812	dead	dead	WR56	This study.	PRJNA825288	SRR18733542, SRR18733543, SRR18733544	JALLOT000000000	v1	marine	21	30	863	5429	NA	Illumina	373225751	140465	2n	38.6	4507	22588	96	11.1	290.9	355.9	313.8	21878	1812.41	796.69	138.14	53.63	8.24	3.62	5.29	0.19	0.08	1.16	35.04	33.9807	3.75131	1.63341	2.48284	0.3848	0.00345	0.33279
Discostella stelligeroides	AJA303-01	Tuckasegee River, NC, USA	-83.5515	35.4389	dead	dead	WR57	This study.	PRJNA825288	SRR18733538, SRR18733539, SRR18733541	JALLAX000000000	v1	freshwater	21	0	85	679	NA	Illumina	48357012	14953	2n	45.46	5792	2332	80	65.3	40.8	56.4	62.5	11831	1650.92	688.04	119.56	16.55	4.27	1.5	0.92	0	0.14	2.37	7.34	25.9369	4.0798	1.71601	1.67325	0.05342	0.00433	0.06697
Cyclotella kingstonii	AJA303-46	Tuckasegee River, NC, USA	-83.5515	35.4389	dead	dead	WR75	This study.	PRJNA825288	SRR18733537	JALLAW000000000	v1	freshwater	21	0	370	4841	NA	Illumina	94179569	39739	2n	40.24	4514	6010	97	17.2	144.5	179.4	172.9	10609	1527.25	632.26	101.44	57.81	6.25	2.59	10.02	0.05	0.04	0.51	38.34	25.9654	3.64403	2.05969	4.27889	0.0926799	0	0.00160795
Skeletonema dohrnii	AJA304-46	North Sea, Gothenburg, Sweden	11.78	57.67	NCMA (USA)	CCMP3695	WR65	This study.	PRJNA825288	SRR18733535	JALLAV000000000	v1	marine	15	0	50	1357	22.5214	Illumina	46600936	28987	2n	44.99	2416	5340	84	22.4	62.5	87.3	78.3	12807	1342.36	770.18	113.47	7.69	0.11	0	0.04	0	0.1	1.03	6.41	28.5441	0.257077	0.00133388	0.0142744	0	0.0311424	0.125329
Thalassiosira hispida	AJA318-38	Baltic Sea, Irbe Strait, Estonia	22.08	57.75	dead	dead	WR70	This study.	PRJNA825288	SRR18733534	JALLAU000000000	v1	brackish	15	8	3181	8836	NA	Illumina	84992702	28035	2n	45.58	5700	4184	97	25.7	186.2	146.1	128.4	14337	1715.2	675.66	120.75	18.1	1.06	0.68	0.63	0.01	0.09	1.11	14.52	55.682	3.9632	1.79564	0.54484	0.06006	0.0141	0.56089
Thalassiosira sp.	AJA332-1	Baltic Sea, Hagsjö, Sweden	16.4235	58.1992	dead	dead	WR52	This study.	PRJNA825288	SRR26091745, SRR26112845	NA	NA	marine	15	30	NA	NA	NA	Illumina	174728430	125782	2n	44.75	1745	27437	76	2.9	730.5	1000.2	976.4	13974	1261.09	553.57	116.41	42.05	4.03	1.99	1.8	0.03	0.08	1.32	32.81	75.9036	9.10686	2.66021	1.3303	0.0675	0.12669	1.16101
Thalassiosira lacustris	AJA341-27	St. John's River, Palatka, FL, USA	-81.6299	29.6434	dead	dead	WR93	This study.	PRJNA825288	SRR26112843	NA	NA	freshwater	21	0	6534	141863	NA	Illumina	498887072	1389093	2n	35.55	787	89729	46	5.4	1463.6	1206.1	1283	NA	NA	NA	NA	NA	NA	NA	NA	NA	NA	NA	NA	72.1479	21.9791	3.5594	6.6073	0.72623	0.23282	1.49963
Cyclotella distinguenda	AJA349-1	Tiplady Bog, Hell, MI, USA	-83.9793	42.4294	dead	dead	WR73	This study.	PRJNA825288	SRR18733532	JALLPF000000000	v1	freshwater	21	0	393	12868	NA	Illumina	36757043	16211	2n	45.28	4360	2156	67	4.3	129.6	208.7	NA	7889	1436.01	591.72	99.16	31.84	8.7	1	2.15	0	0.06	0.48	19.45	84.0025	16.2772	0.98749	3.50241	0	0.01057	0.05535
Stephanodiscus minutulus	AJA356-17	St. Lucie Estuary, FL, USA	-80.34	27.529	UTEX (USA)	ZZ1298	WR96	This study.	PRJNA825288	SRR18733530, SRR18733531	JALLOS000000000	v1	freshwater	15	0	3	679	26.5064	Illumina	56443941	17870	2n	51.38	5566	2937	93	56.3	82.7	121.9	116.7	11942	1925.18	830.2	142.33	25.52	2.4	0.47	2.82	0	0.23	5.06	14.55	47.586	5.71973	0.65494	2.71043	0	0.04124	0.96589
Skeletonema tropicum	AJA358-04	Gulf of Naples, Italy	14.2	40.7	NCMA (USA)	CCMP3697	WR35	This study.	PRJNA825288	SRR18733527, SRR18733528	JALLAT000000000	v1	marine	21	30	117	3859	16.812	Illumina	42003707	7071	2n	44.81	12622	944	98	49.1	47.5	62.4	58	11329	1739.22	995.71	136.58	9.57	0.09	0.15	0.38	0.01	0.11	1.22	7.62	23.5429	0.04925	0.23495	0.25339	0	0.00937	0.09426
Thalassiosira oceanica	CCMP1005	Sargasso Sea, North Atlantic Ocean	-65.25	33.1833	NCMA (USA)	CCMP1005	NA	Lommer et al. 2012, Genome Biology.	PRJNA517804	SRR14100053	AGNL01	Thaoce2	marine	21	30	11	678	NA	454	68644760	22990	2n	53.27	4963	4099	92	44.3	66.1	75.8	72.1	25575	1418.46	483.04	147.49	27.67	1.24	0.45	5.35	0.06	0.1	0.95	19.53	42.1072	1.39172	0.59893	3.41107	0.14813	0.00367	0.09345
Cyclotella nana	CCMP1335	Moriches Bay, Forge River, Long Island, NY, USA	-72.83	40.756	NCMA (USA)	CCMP1335	NA	Filloramo et al. 2021, BMC Genomics.	PRJNA487266	SRR7762362, SRX4617978	NA	Thaps4	marine	15	30	6	447	20.7565	Nanopore	33824990	52	2n	46.95	1384551	8	99	140	30.9	33.1	25.1	14829	2031.61	810.06	161.36	8.58	2.31	0.69	0.82	0	0.06	1.43	3.26	23.8708	1.08719	0.02813	0.23225	0	0	0.03725
Porosira pseudodenticulata	CCMP1433	McMurdo Sound, Ross Sea, Antarctica	-77.8333	163	NCMA (USA)	CCMP1433	WR101	This study.	PRJNA825288	SRR26112842, SRR26112841	NA	NA	marine	5	30	64795	568000	49.7896	Illumina	41985650	44874	2n	45.94	953	10365	7	2.3	814.1	NA	766.3	NA	NA	NA	NA	NA	NA	NA	NA	NA	NA	NA	NA	NA	NA	NA	NA	NA	NA	NA
Thalassiosira tumida	CCMP1469	McMurdo Sound, Ross Sea, Antarctica	-77.8333	163	NCMA (USA)	CCMP1469	WR68	This study.	PRJNA825288	SRR26112840	JAZGVR000000000	v1	marine	5	30	2425	678092	73.7147	Illumina	326868541	318401	2n	46.92	1110	81716	67	6	1109.6	1576.9	1568.9	12394	1213.84	520.28	145.26	67.26	7.13	3.24	2.88	0.3	0.12	4.65	48.94	84.493	10.8541	3.74755	2.60743	0.75297	0.09968	1.72456
Cyclotella cryptica	CCMP332	West Tisbury Great Pond, Martha's Vineyard, MA, USA	-70.655	41.355	NCMA (USA)	CCMP332	WR23	Roberts et al. 2020, G3.	PRJNA628076	SRR11614849, SRR11614848, SRR11614850	JABMIG01	v2	brackish	15	24	49	6136	14.1273	Nanopore	171139483	662	2n	43.11	494169	101	98	6.2	162.6	206	187.7	21250	2087.16	722.35	151.7	60.94	21.31	1.61	9.73	0.71	0.13	1.58	25.86	55.9021	20.8692	0.94631	6.36897	0.77183	0.00336	0.22657
Ditylum brightwellii	CCMP358	Gulf of Mexico, North Atlantic, North America	-89.4853	28.902	NCMA (USA)	CCMP358	NA	Nelson et al. 2021, Cell Host & Microbe.	PRJNA517804	SRR14099999, SRR14100000	NA	NA	marine	20	30	6928	1870615	NA	Illumina	585662229	302226	2n	36.68	2869	56811	88	6	892.9	1381.6	1385.7	NA	NA	NA	NA	NA	NA	NA	NA	NA	NA	NA	NA	65.809	7.16959	0.19224	0.21509	0.04071	0.7915	4.90151
Detonula confervacea	CCMP975	Station 855B, Gulf of Maine, North Atlantic Ocean, USA	-69.6	42.6706	NCMA (USA)	CCMP975	WR102	This study.	PRJNA825288	SRR18733522, SRR18733523, SRR18733524	JALLAS000000000	v1	marine	5	30	275	6283	69.8733	Illumina	160431030	78791	2n	45.72	3044	13616	97	10.9	266.8	376.8	372.3	16539	1877.72	746.01	147.09	38.34	4.79	2.94	2.27	0.04	0.06	1.85	26.4	64.8679	8.54187	3.756	2.66454	0.0077	0.03651	1.24002
Conticribra guillardii	CCMP988	Chain St7-edge of Continental Shelf, North America	-70.1	39.6	NCMA (USA)	CCMP988	WR38	This study.	PRJNA825288	SRR18733579, SRR18733581	JALLAR000000000	v1	marine	15	30	628	1414	23.0755	Illumina	75092247	19229	2n	41.73	7391	2931	99	32.9	105.8	133.1	126.4	14618	2176.18	850.52	145.9	19.26	1.36	0.6	2.31	0	0.13	2.24	12.62	19.8956	0.680017	0.178774	1.3791	0	0.0041293	0.163083
Bacterosira constricta	CCMP991	Chase Creek, Cape Cod Bay, Dennis, MA, USA	-70.2	41.76	NCMA (USA)	CCMP991	WR77	This study.	PRJNA825288	SRR26112839	JAZGVS000000000	v1	marine	15	30	4580	17241	29.2231	Illumina	109503010	46069	2n	44.81	4266	6949	92	11.9	176.9	254.2	201.1	15835	1498.12	691.498	115.58	32.64	3.49	2.71	1.4	0.01	0.08	1.75	23.19	68.8602	7.62541	3.04064	1.21168	0.01566	0.02802	0.85793
Detonula confervacea	CCMP995	Wood's Hole, MA, USA	-70.6736	41.525	NCMA (USA)	CCMP995	WR97	This study.	PRJNA825288	SRR18733608, SRR18733609	JALLAQ000000000	v1	marine	5	30	275	6283	44.8641	Illumina	152048541	76376	2n	45	2910	13970	91	10.6	238.4	333.7	311.7	16333	1772.96	726.97	143.88	36.62	4.58	2.6	2.71	0.1	0.06	1.68	24.89	62.2975	8.10651	2.8618	3.41248	0.09409	0.02135	0.71812
Thalassiosira profunda	CNS00050	Jiaozhou Bay, China	120.172	36.0148	KLMEES at IOCAS (China)	CNS00050	NA	Liu et al. 2021, Frontiers in Marine Science.	PRJNA684688	SRR13245496	NA	NA	marine	20	30	6	98	NA	Illumina	56543798	20749	2n	54.79	5378	2823	68	29.8	75.6	71.6	43.4	NA	NA	NA	NA	NA	NA	NA	NA	NA	NA	NA	NA	38.916	0.06506	0.00335	0.01081	0	0	0.00416
Thalassiosira gravida	CNS00051	Yellow Sea, China	121.136	33.5993	KLMEES at IOCAS (China)	CNS00051	NA	Liu et al. 2021, Frontiers in Marine Science.	PRJNA684688	SRR13245497	NA	NA	marine	20	30	12064	20782	NA	Illumina	285271861	134123	2n	41.3	3192	26034	85	7.4	311.4	443.8	373.6	NA	NA	NA	NA	NA	NA	NA	NA	NA	NA	NA	NA	63.5443	6.85732	0.591396	1.07096	0.0448903	0.0313999	0.336545
Lithodesmium undulatum	CNS00316	Jiaozhou Bay, China	120.108	36.0611	KLMEES at IOCAS (China)	CNS00316	NA	Wang et al. 2021, Journal of Applied Phycology.	PRJNA685980	SRR13296782	NA	NA	marine	20	30	10078	277139	NA	Illumina	140080561	119550	2n	40.4	1339	28469	43	2.7	388.8	481.6	538.6	NA	NA	NA	NA	NA	NA	NA	NA	NA	NA	NA	NA	83.3421	5.66778	0.320647	0.39749	0	0.350952	0.962458
Helicotheca tamesis	CNS00407	Jiaozhou Bay, China	120.25	36.08	KLMEES at IOCAS (China)	CNS00407	NA	Wang et al. 2022, Frontiers in Plant Science.	PRJNA746723	SRR15185752	NA	NA	marine	20	30	5500	230400	NA	Illumina	178868413	126707	2n	39.54	1737	27919	51	3.1	359.2	508.4	516.7	NA	NA	NA	NA	NA	NA	NA	NA	NA	NA	NA	NA	82.1097	4.77423	0.297866	0.101955	0.019153	0.288337	1.40368
Conticribra weissflogii	CNS00439	Jiaozhou Bay, China	120.174	36.0598	KLMEES at IOCAS (China)	CNS00439	NA	Liu et al. 2021, Frontiers in Marine Science.	PRJNA684688	SRR16126823	NA	NA	marine	20	30	1131	5702	NA	Illumina	141027996	26993	2n	39.54	15818	2356	96	12.6	155.9	221.5	200.9	NA	NA	NA	NA	NA	NA	NA	NA	NA	NA	NA	NA	22.4355	3.7572	0.109556	1.94178	0.00262664	0.174267	0.362077
Thalassiosira tenera	CNS00472	Changjiang Estuary, China	123.15	31.0062	KLMEES at IOCAS (China)	CNS00472	NA	Liu et al. 2021, Frontiers in Marine Science.	PRJNA684688	SRR16126822	NA	NA	marine	20	30	393	9578	NA	Illumina	224449418	151649	2n	50.61	1968	31035	84	8.7	290.7	413.5	295.9	NA	NA	NA	NA	NA	NA	NA	NA	NA	NA	NA	NA	67.1796	3.86395	1.77115	2.2854	0.0932182	0.0208856	0.402527
Shionodiscus sp.	CNS00561	Changjiang Estuary, China	122.271	30.0542	KLMEES at IOCAS (China)	CNS00561	NA	Liu et al. 2021, Frontiers in Marine Science.	PRJNA684688	SRR16126821	NA	NA	marine	20	30	NA	NA	NA	Illumina	250548328	155446	2n	51.06	2159	32851	75	8	378.4	540	397	NA	NA	NA	NA	NA	NA	NA	NA	NA	NA	NA	NA	74.6614	2.70104	1.47566	0.6827	0.39168	0.21855	1.42574
Thalassiosira profunda	ECT2AJA-044	Atlantic Ocean, Hollywood, FL, USA	-80.1148	26.0128	NCMA (USA)	CCMP3700	WR29	This study.	PRJNA825288	SRR18733602, SRR18733603, SRR18733604, SRR18733605	JALLAP000000000	v1	marine	21	30	6	98	14.426	Illumina	40759593	7338	2n	58.03	9542	1284	76	85.9	33.3	33.1	41.3	15619	1554.39	707.88	109.82	4.15	0.36	0	0.19	0	0.19	1.14	2.27	4.26296	0.0816	0.00166	0.09676	0	0.00193	0.02353
Chaetoceros tenuissimus	NIES-3715	Seto Inland Sea, Hyogo Japan	135.035	34.6289	NIES (Japan)	NIES-3715	NA	Hongo et al. 2021, Scientific Reports.	PRJDB8865	DRR196218	BLLK01	v1.0	marine	15	30	13	85	NA	Nanopore + Illumina	41153800	87	2n	38.83	2427249	7	96	16	40.8	40.1	36.6	19073	1588.74	855.05	111.46	12.32	3.93	0.66	0.58	0.29	0.14	0.57	6.15	3.14469	0.61403	0.15134	0.23223	0.02006	0	0.00221
Porosira glacialis	RCC2039	Beaufort Sea, Arctic Ocean, Canada	-137.93	69.48	Roscoff (France)	RCC2039	WR100	This study.	PRJNA825288	SRR18733601, SRR18733596, SRR18733597, SRR18733598, SRR18733599, SRR18733601	JALLOR000000000	v1	marine	5	30	13996	282590	50.2404	Illumina	565767859	320612	2n	43.22	2445	57120	93	7.3	826.87	1405.2	1154.4	14543	1603.3	721.07	192.59	66.65	9.23	7.45	2.54	0.05	0.08	2.64	44.67	76.8822	9.15544	8.54446	1.9906	0.06358	0.01596	1.2351
Thalassiosira delicatula	RCC2560	Brittany, English Channel, Atlantic Ocean, France	-3.95	48.75	Roscoff (France)	RCC2560	WR37	This study.	PRJNA825288	SRR18733593, SRR18733594, SRR18733595	JALLOQ000000000	v1	marine	15	30	254	10603	23.5231	Illumina	189339146	141637	2n	46.91	1613	33784	63	10.1	269.9	355.9	247.7	12914	1161.76	541.74	116.51	48.08	5.95	2.47	3.55	0.05	0.06	1.16	34.84	63.1037	6.92861	1.59933	4.07312	0.172	0.01097	0.32588
Shionodiscus bioculatus	RCC5324	Baffin Bay, Baffin Island, Arctic Ocean, Canada	-63.78	67.48	Roscoff (France)	RCC5324	WR99	This study.	PRJNA825288	SRR26112838	NA	NA	marine	5	30	8621	112899	77.0101	Illumina	388082552	432741	2n	48.88	907	129777	35	3.5	1073.7	1016.1	1406	NA	NA	NA	NA	NA	NA	NA	NA	NA	NA	NA	NA	79.8025	16.1703	2.98799	0.92276	0.03998	0.18902	2.23135
Detonula pumila	RCC5794	Brittany, English Channel, Atlantic Ocean, France	-3.95	48.75	Roscoff (France)	RCC5794	L525	This study.	PRJNA825288	SRR26112837	NA	NA	marine	21	30	1325	35785	27.3437	Illumina	13843488	14825	2n	49.41	1042	2785	3	4.5	86.4	102.6	104.9	NA	NA	NA	NA	NA	NA	NA	NA	NA	NA	NA	NA	65.4175	21.7951	2.30945	2.09895	0.33503	0.0199	0.62841
Lauderia annulata	RCC5796	Brittany, English Channel, Atlantic Ocean, France	-3.95	48.75	Roscoff (France)	RCC5796	WR64	This study.	PRJNA825288	SRR26112849	NA	NA	marine	15	30	3534	424115	24.0654	Illumina	13014552	10171	2n	45.86	1929	895	6	0.6	NA	NA	1085.5	NA	NA	NA	NA	NA	NA	NA	NA	NA	NA	NA	NA	NA	NA	NA	NA	NA	NA	NA
Skeletonema marinoi	RCC75	Normandy, English Channel, Atlantic Ocean, France	-0.347	49.319	Roscoff (France)	RCC75	NA	Sorokina et al. 2022, Data in Brief.	PRJNA647329	SRR14493702	JASMSQ01	v1.0	marine	20	30	6	1357	NA	PacBio + Illumina	51134913	1282	2n	45.13	97960	147	96	10.4	59.1	68.2	52.2	NA	NA	NA	NA	20.27	2.42	0.25	0.6	0.48	0.1	0.92	15.5	47.6799	2.55289	1.21991	0.21259	0.24063	0	0.00735
Skeletonema marinoi	RO5AC	Baltic Sea, Öresund, Malmö, Sweden	55.5916	12.4402	GUMACC (Sweden)	RO5AC	NA	Pinseel et al. 2023, bioRxiv.	PRJNA493755	SRR25955409	JATAAI01	v1.1.2	marine	15	30	6	1357	NA	PacBio + Illumina	54623658	81	2n	45.3	1237151	17	93	NA	NA	NA	NA	17203	1855.63	840.35	208.6	27.35	5.1	0.47	0.9	1.05	0.08	0.92	18.83	NA	NA	NA	NA	NA	NA	NA
[truncated: 9 more columns]
