# Supplementary material for: Diatom abundance in the polar oceans is predicted by genome size
Source: PLoS Biol. 2024 Aug 8;22(8):e3002733. doi: 10.1371/journal.pbio.3002733 (PMC11309476; doi:10.1371/journal.pbio.3002733)
Supplement: S2 Table — (XLSX) [file pbio.3002733.s011.xlsx]

## Sheet: S2 Table
Species	Large diameter (µm), minimum	Large diameter (µm), maximum	Small diameter (µm), minimum	Small diameter (µm), maximum	Height (µm), minimum	Height (µm), maximum	Volume (µm^3), minimum	Volume (µm^3), maximum	Geometric shape	Reference
Bacterosira constricta	18	28	NA	NA	9	14	4580	17241	cylinder	Leblanc K., et al. 2012. A global diatom database - abundance, biovolume, and biomass in the world ocean. Earth System Science Data 4:149-165.
Chaetoceros tenuissimus	2.5	5	2	4	3	5	13	85	oval cylinder	Olenina I., et al. 2006. Biovolumes and size-classes of phytoplankton in the Baltic Sea. HELCOM Balt.Sea Environ. Proc. No. 106.
Conticribra guillardii	10	15	NA	NA	8	8	628	1414	cylinder	Olenina I., et al. 2006. Biovolumes and size-classes of phytoplankton in the Baltic Sea. HELCOM Balt.Sea Environ. Proc. No. 106.
Conticribra weissflogii	12	22	NA	NA	10	15	1131	5702	cylinder	Olenina I., et al. 2006. Biovolumes and size-classes of phytoplankton in the Baltic Sea. HELCOM Balt.Sea Environ. Proc. No. 106.
Cyclostephanos invisitatus	6	8	NA	NA	3	4	85	201	cylinder	Håkansson H.. 2002. A compilation and evaluation of species in the genera Stephanodiscus, Cyclostephanos, and Cyclotella with a new genus in the family Stephanodiscaceae. Diatom Research 17:1-139.
Cyclostephanos tholiformis	7	12	NA	NA	3.5	6	135	679	cylinder	Håkansson H.. 2002. A compilation and evaluation of species in the genera Stephanodiscus, Cyclostephanos, and Cyclotella with a new genus in the family Stephanodiscaceae. Diatom Research 17:1-139.
Cyclotella atomus	4	8	NA	NA	2	4	25	201	cylinder	Olenina I., et al. 2006. Biovolumes and size-classes of phytoplankton in the Baltic Sea. HELCOM Balt.Sea Environ. Proc. No. 106.
Cyclotella baltica	11	45	NA	NA	5.5	22.5	523	35785	cylinder	Håkansson H.. 2002. A compilation and evaluation of species in the genera Stephanodiscus, Cyclostephanos, and Cyclotella with a new genus in the family Stephanodiscaceae. Diatom Research 17:1-139.
Cyclotella choctawhatcheeana	5	10	NA	NA	3	3	59	393	cylinder	Prasad A.K.S., et al. 1990. The genus Cyclotella (Bacillariophyta) in Choctawhatchee Bay, Florida, with special reference to C. striata and C. choctawhatcheeana sp. nov. Phycologia 29:418-436.
Cyclotella cryptica	5	25	NA	NA	2.5	12.5	49	6136	cylinder	Reimann B.E.F., et al. 1963. Cyclotella cryptica, a new brackish-water diatom species. Phycologia 3:75-84.
Cyclotella distinguenda	10	32	NA	NA	5	16	393	12868	cylinder	Håkansson H.. 2002. A compilation and evaluation of species in the genera Stephanodiscus, Cyclostephanos, and Cyclotella with a new genus in the family Stephanodiscaceae. Diatom Research 17:1-139.
Cyclotella kingstonii	9.8	23.1	NA	NA	4.9	11.55	370	4841	cylinder	Johansen J., et al. 2008. Spicaticribra kingstonii, gen. nov. et sp. nov. (Thalassiosirales, Bacillariophyta) from Great Smoky Mountains National Park, USA. Diatom Research 23:367-375.
Cyclotella meneghiniana	7	38	NA	NA	8.4	22.4	323	25404	cylinder	Olenina I., et al. 2006. Biovolumes and size-classes of phytoplankton in the Baltic Sea. HELCOM Balt.Sea Environ. Proc. No. 106.
Cyclotella nana	2.3	9.5	NA	NA	1.5	6.3	6	447	cylinder	Leblanc K., et al. 2012. A global diatom database - abundance, biovolume, and biomass in the world ocean. Earth System Science Data 4:149-165.
Cyclotella stylorum	25	33	NA	NA	12.5	16.5	6132.81	14105.3	cylinder	Prasad A.K.S., et al. 1990. The genus Cyclotella (Bacillariophyta) in Choctawhatchee Bay, Florida, with special reference to C. striata and C. choctawhatcheeana sp. nov. Phycologia 29:418-436.
Detonula confervacea	5	20	NA	NA	14	20	275	6283	cylinder	Olenina I., et al. 2006. Biovolumes and size-classes of phytoplankton in the Baltic Sea. HELCOM Balt.Sea Environ. Proc. No. 106.
Detonula pumila	15	45	NA	NA	7.5	22.5	1325	35785	cylinder	Leblanc K., et al. 2012. A global diatom database - abundance, biovolume, and biomass in the world ocean. Earth System Science Data 4:149-165.
Discostella pseudostelligera	4	15	NA	NA	2	7.5	25	1325	cylinder	Genkal S. 2015. Morphological variability, taxonomy and ecology of Discostella pseudostelligera (Bacillariophyceae, Centrales) and similar species. Nova Hedwigia 101:427-449.
Discostella stelligera	5	40	NA	NA	2.5	20	49	25133	cylinder	Houk V. and Klee R. 2004. The stelligeroid taxa of the genus Cyclotella (Kützing) Brébisson (Bacillariophyceae) and their transfer into the new genus Discostella gen. nov. Diatom Research 19:203-228.
Discostella stelligeroides	6	12	NA	NA	3	6	85	679	cylinder	Genkal S. 2015. Morphological variability, taxonomy and ecology of Discostella pseudostelligera (Bacillariophyceae, Centrales) and similar species. Nova Hedwigia 101:427-449.
Ditylum brightwellii	40	300	20	120	NA	NA	6928	1870615	prism on triangle base girdle view	Leblanc K., et al. 2012. A global diatom database - abundance, biovolume, and biomass in the world ocean. Earth System Science Data 4:149-165.
Helicotheca tamesis	20	160	5	12	55	120	4320	180956	prism on elliptic base	Leblanc K., et al. 2012. A global diatom database - abundance, biovolume, and biomass in the world ocean. Earth System Science Data 4:149-165.
Lauderia annulata	15	75	NA	NA	20	96	3534	424115	cylinder	Leblanc K., et al. 2012. A global diatom database - abundance, biovolume, and biomass in the world ocean. Earth System Science Data 4:149-165.
Lithodesium undulatum	37	93	NA	NA	17	74	10078	277139	prism on triangle base	Leblanc K., et al. 2012. A global diatom database - abundance, biovolume, and biomass in the world ocean. Earth System Science Data 4:149-165.
Mediolabrus comicus	1.9	7	NA	NA	1.9	7	5	269	cylinder	Li Y., et al. 2020. Molecular phylogeny and taxonomy of the genus Minidiscus (Bacillariophyta), with description of Mediolabrus gen. nov. Journal of Phycology 56:1443-1456.
Minidiscus variabilis	3.2	7.5	NA	NA	1.6	3.75	13	166	cylinder	Kaczmarska I., et al. 2009. Morphological and molecular characteristics of selected species of Minidiscus (Bacillariophyta, Thalassiosiraceae). European Journal of Phycology 44:461-475.
Porosira glacialis	30	85	NA	NA	19.8	49.8	13996	282590	cylinder	Olenina I., et al. 2006. Biovolumes and size-classes of phytoplankton in the Baltic Sea. HELCOM Balt.Sea Environ. Proc. No. 106.
Porosira pseudodenticulata	50	80	NA	NA	33	113	64795	568000	cylinder	Leblanc K., et al. 2012. A global diatom database - abundance, biovolume, and biomass in the world ocean. Earth System Science Data 4:149-165.
Roundia cardiophora	70	80	NA	NA	35	40	134696	201062	cylinder	Round F.E. 1988. A new species of Thalassiosira, T. cardiophora. Diatom Research 3:123-127.
Roundia cardiophora	35	65	NA	NA	17.5	32.5	16837	107845	cylinder	Lobban C.S., et al. 2012. Coral-reef diatoms (Bacillariophyta) from Guam: new records and preliminary checklist, with emphasis of epiphytic species from farmer-fish territories. Micronesica 43:237-479.
Shionodiscus bioculatus	28	66	NA	NA	29	29	8621	112899	cylinder	Leblanc K., et al. 2012. A global diatom database - abundance, biovolume, and biomass in the world ocean. Earth System Science Data 4:149-165.
Shionodiscus oestrupii	7	39	NA	NA	3	30	115	35838	cylinder	Leblanc K., et al. 2012. A global diatom database - abundance, biovolume, and biomass in the world ocean. Earth System Science Data 4:149-165.
Skeletonema dohrnii	4	12	NA	NA	4	12	50	1357	cylinder	Sarno D., et al. 2005. Diversity in the genus Skeletonema (Bacillariophyceae). II. An assessment of the taxonomy of S. costatum-like species with description of four new species. Journal of Phycology 41:151-176.
Skeletonema grethae	2	10.5	NA	NA	2	10.5	6	909	cylinder	Sarno D., et al. 2005. Diversity in the genus Skeletonema (Bacillariophyceae). II. An assessment of the taxonomy of S. costatum-like species with description of four new species. Journal of Phycology 41:151-176.
Skeletonema marinoi	2	12	NA	NA	2	12	6	1357	cylinder	Sarno D., et al. 2005. Diversity in the genus Skeletonema (Bacillariophyceae). II. An assessment of the taxonomy of S. costatum-like species with description of four new species. Journal of Phycology 41:151-176.
Skeletonema menzelii	2	7	NA	NA	2	7	6	269	cylinder	Sarno D., et al. 2005. Diversity in the genus Skeletonema (Bacillariophyceae). II. An assessment of the taxonomy of S. costatum-like species with description of four new species. Journal of Phycology 41:151-176.
Skeletonema potamos	2.6	6.5	NA	NA	2.6	6.5	14	216	cylinder	Hasle G.R. and Evensen D.L. 1976. Brackish water and freshwater species of the diatom genus Skeletonema. II. Skeletonema potamos comb. nov. Journal of Phycology 12:73-82.
Skeletonema tropicum	5.3	17	NA	NA	5.3	17	117	3859	cylinder	Sarno D., et al. 2005. Diversity in the genus Skeletonema (Bacillariophyceae). II. An assessment of the taxonomy of S. costatum-like species with description of four new species. Journal of Phycology 41:151-176.
Stephanodiscus minutulus	2	12	NA	NA	1	6	3	679	cylinder	Håkansson H.. 2002. A compilation and evaluation of species in the genera Stephanodiscus, Cyclostephanos, and Cyclotella with a new genus in the family Stephanodiscaceae. Diatom Research 17:1-139.
Stephanodiscus niagarae	25	90	NA	NA	12.5	45	6136	286278	cylinder	Håkansson H.. 2002. A compilation and evaluation of species in the genera Stephanodiscus, Cyclostephanos, and Cyclotella with a new genus in the family Stephanodiscaceae. Diatom Research 17:1-139.
Stephanodiscus triporus	6.8	9.9	NA	NA	3.4	4.95	123	381	cylinder	Kiss K.T., et al. 2013. Morphology, taxonomy and distribution of Stephanodiscus triporus (Bacillariophyceae) and related taxa. European Journal of Phycology 48:363-379.
Thalassiosira allenii	6.7	17.6	NA	NA	3.35	8.8	118	2141	cylinder	Li Y., et al. 2013. The genus Thalassiosira off the Guangdong coast, South China sea. Botanica Marina 56:83-110.
Thalassiosira delicatula	9	30	NA	NA	4	15	254	10603	cylinder	Leblanc K., et al. 2012. A global diatom database - abundance, biovolume, and biomass in the world ocean. Earth System Science Data 4:149-165.
Thalassiosira exigua	4.5	8.5	NA	NA	2.25	4.25	36	241	cylinder	Li Y., et al. 2013. The genus Thalassiosira off the Guangdong coast, South China sea. Botanica Marina 56:83-110.
Thalassiosira gravida	32	42	NA	NA	15	15	12064	20782	cylinder	Olenina I., et al. 2006. Biovolumes and size-classes of phytoplankton in the Baltic Sea. HELCOM Balt.Sea Environ. Proc. No. 106.
Thalassiosira gravida	8	60	NA	NA	5	20	251	56549	cylinder	Leblanc K., et al. 2012. A global diatom database - abundance, biovolume, and biomass in the world ocean. Earth System Science Data 4:149-165.
Thalassiosira hispida	15	25	NA	NA	18	18	3181	8836	cylinder	Leblanc K., et al. 2012. A global diatom database - abundance, biovolume, and biomass in the world ocean. Earth System Science Data 4:149-165.
Thalassiosira lacustris	27.5	85	NA	NA	11	25	6534	141863	cylinder	Olenina I., et al. 2006. Biovolumes and size-classes of phytoplankton in the Baltic Sea. HELCOM Balt.Sea Environ. Proc. No. 106.
Thalassiosira livingstoniorum	13	24	NA	NA	6.5	12	863	5429	cylinder	Prasad K.S.K., et al. 2011. Plicate species of the diatom genus Thalassiosira (Bacillariophyta) from the Atlantic and Gulf coasts of southeastern United States with the description of T. livingstoniorum sp. nov. Proceedings of the Academy of Natural Sciences of Philadelphia 161:1-34.
Thalassiosira lundiana	7	43	NA	NA	3.5	21.5	135	31222	cylinder	Fryxell G.A. 1975. Morphology, taxonomy, and distribution of selected diatom species of Thalassiosira Cleve in the Gulf of Mexico and Antarctic waters. Dissertation: Texas A&M University.
Thalassiosira mediterranea	6	20	NA	NA	3	10	85	3140	cylinder	Hasle G.R. and Syvertsen E.E. 1997. Marine diatoms. In: Identifying marine phytoplankton (Ed. by C.R. Tomas), pp 5-385. Academic Press, San Diego, California, USA.
Thalassiosira nordenskioeldii	10	50	NA	NA	5	25	393	49087	cylinder	Hasle G.R. and Syvertsen E.E. 1997. Marine diatoms. In: Identifying marine phytoplankton (Ed. by C.R. Tomas), pp 5-385. Academic Press, San Diego, California, USA.
Thalassiosira oceanica	3	12	NA	NA	1.5	6	11	678	cylinder	Hasle G.R. and Syvertsen E.E. 1997. Marine diatoms. In: Identifying marine phytoplankton (Ed. by C.R. Tomas), pp 5-385. Academic Press, San Diego, California, USA.
Thalassiosira ordinaria	15	30	NA	NA	7.5	15	1325	10603	cylinder	Park J.S. 2019. The taxonomic status of Thalassiosira concaviuscula I.V.Makarova and Thalassiosira ordinaria I.V.Makarova (Thalassiosiraceae, Bacillariophyta). Notula algarum 90.
Thalassiosira pacifica	7	46	NA	NA	3.5	23	135	38204	cylinder	Hasle G.R. and Syvertsen E.E. 1997. Marine diatoms. In: Identifying marine phytoplankton (Ed. by C.R. Tomas), pp 5-385. Academic Press, San Diego, California, USA.
Thalassiosira profunda	2	5	NA	NA	2	5	6	98	cylinder	Leblanc K., et al. 2012. A global diatom database - abundance, biovolume, and biomass in the world ocean. Earth System Science Data 4:149-165.
Thalassiosira punctigera	45	65	NA	NA	22.5	32.5	35785	107845	cylinder	Olenina I., et al. 2006. Biovolumes and size-classes of phytoplankton in the Baltic Sea. HELCOM Balt.Sea Environ. Proc. No. 106.
Thalassiosira punctigera	40	186	NA	NA	20	120	25133	3260596	cylinder	Leblanc K., et al. 2012. A global diatom database - abundance, biovolume, and biomass in the world ocean. Earth System Science Data 4:149-165.
Thalassiosira tenera	10	29	NA	NA	5	14.5	393	9578	cylinder	Hasle G.R. and Fryxell G.A. 1977. The genus Thalassiosira: some species with a linear areola array. In: Proceedings from the fourth symposium on recent and fossil marine diatoms (Ed. by R. Simonsen). Beihefte zur Nova Hedwigia 54:15-66.
Thalassiosira tumida	21	137	NA	NA	7	46	2425	678092	cylinder	Leblanc K., et al. 2012. A global diatom database - abundance, biovolume, and biomass in the world ocean. Earth System Science Data 4:149-165.
