# Supplementary material for: Diatom abundance in the polar oceans is predicted by genome size
Source: PLoS Biol. 2024 Aug 8;22(8):e3002733. doi: 10.1371/journal.pbio.3002733 (PMC11309476; doi:10.1371/journal.pbio.3002733)
Supplement: S3 Table — (XLSX) [file pbio.3002733.s012.xlsx]

## Sheet: S3 Table
	coverage-based genome sizes								k-mer-based genome sizes
model	k	q	C	p	CICc	delta CICc	l	w	k	q	C	p	CICc	delta CICc	l	w
null1	5	10	57.22	1.21e-08	83.9	43.42	3.73e-10	8.83e-11	5	10	44.77	2.39e-06	72.4	28.558	6.29e-07	1.32e-07
null2	4	11	48.54	7.79e-08	78.8	38.326	4.76e-09	1.13e-09	4	11	36.72	1.29e-05	68.2	24.352	5.15e-06	1.09e-06
direct1	4	11	10.64	0.223	40.9	0.428	0.807	0.191	4	11	13.87	0.0852	45.3	1.5	0.472	0.0995
direct2	4	11	10.4	0.238	40.7	0.188	0.91	0.216	4	11	14.83	0.0625	46.3	2.462	0.292	0.0615
direct3	3	12	10.14	0.119	44.2	3.739	0.154	0.0365	3	12	13.48	0.0361	49	5.231	0.0731	0.0154
direct4	3	12	6.4	0.38	40.5	0	1	0.237	3	12	9.1	0.168	44.7	0.858	0.651	0.137
direct5	3	12	9.43	0.151	43.5	3.029	0.22	0.0521	3	12	9.54	0.146	45.1	1.292	0.524	0.11
direct6	3	12	9.19	0.163	43.3	2.789	0.248	0.0587	3	12	10.5	0.105	46.1	2.254	0.324	0.0683
direct7	2	13	8.93	0.063	47.1	6.595	0.037	0.00876	2	13	9.14	0.0577	49.1	5.34	0.0692	0.0146
direct8	2	13	5.19	0.269	43.3	2.855	0.24	0.0568	2	13	4.77	0.312	44.8	0.967	0.616	0.13
indirect1	4	11	12.83	0.118	43.1	2.617	0.27	0.064	4	11	13.01	0.111	44.4	0.643	0.725	0.0153
indirect2	3	12	8.59	0.198	42.7	2.189	0.335	0.0793	3	12	8.25	0.221	43.8	0	1	0.211
	k = number of independence claims made by model
	q = number of parameters
	C = C-statistic
	p = C-statistis p-value
	CICc = C-statistic information criterion corrected for small sample sizes
	delta CICc = difference in CICc with the top model
	l = relative likelihood
	w = CICc weights
	models are within 2 CICc
	best-fit model
