# Supplementary material for: Diatom abundance in the polar oceans is predicted by genome size
Source: PLoS Biol. 2024 Aug 8;22(8):e3002733. doi: 10.1371/journal.pbio.3002733 (PMC11309476; doi:10.1371/journal.pbio.3002733)
Supplement: S4 Table — (XLSX) [file pbio.3002733.s013.xlsx]

## Sheet: S4 Table
		kmercountexact.sh										R manual										Read coverage
Species	Strain	k31	k29	k27	k25	k23	k21	k19	k17	k15	average	k31	k29	k27	k25	k23	k21	k19	k17	k15	average	mapped bases	mode coverage	estimate
Thalassiosira profunda	CNS00050	69574173	70591222	71610401	72627776	70631233	71552026	72461353	73312264	41136848	71545056	76847600	77996264	79161938	73645532	74738849	75833533	76922050	72005684	73010432	75573542	2590750303	29.83	43425248
Thalassiosira tenera	CNS00472	421751130	427885618	433993334	440061167	390552088	394506024	398227502	400967396	299704383	413493032	312347709	314928448	317052856	318594094	266236478	266400926	265750411	264331797	391599304	290705340	5148406021	8.7	295885404
Shionodiscus sp.	CNS00561	652889700	538500783	545593227	552611781	559551959	566402486	573062092	500207831	371028077	539983104	453770582	456867690	367100152	367496437	366469213	363766695	358957128	293005862	211801824	378429220	6336532967	7.98	397025875
Thalassiosira gravida	CNS00051	462691583	4.69528e+08	476337125	483115351	4.89857e+08	424807525	429456271	433194853	325054236	4.43782e+08	331403558	333311224	334535220	334887466	334270770	277131527	274626640	271292131	199162378	311432317	11044848263	29.56	3.73642e+08
Conticribra weissflogii	CNS00439	223774880	226926030	223390276	226204277	220555051	222897280	225116889	216986572	207830744	221520222	128278535	119180129	120679831	183105282	184992868	175636003	167037987	167905547	150619370	155852023	5078058278	12.64	200872558
Shionodiscus bioculatus	RCC5324	NA	NA	NA	NA	NA	NA	NA	NA	1016143049	1016143049	NA	NA	NA	NA	NA	NA	NA	NA	1073708467	1073708467	9954547600	3.54	1406009548
Detonula pumila	RCC5794	117471100	121306175	125122304	128917343	80076449	82943597	85846597	88872995	93021325	102619765	79532292	81678476	83746734	85739187	87620731	89363500	90901965	92304106	94370863	86360874	947910055	4.52	104857307
Roundia cardiophora	9vi08-1B	NA	NA	NA	NA	NA	NA	NA	NA	NA	NA	NA	NA	NA	NA	NA	NA	NA	NA	NA	NA	207592682	0.1059	980135420
Thalassiosira lacustris	AJA341-27	1206281766	1236634676	1266009795	1294336171	1321243286	1346486597	1369013564	1112693850	702169740	1206096605	1524529254	1533234633	1535187564	1529425060	1515196625	1491583943	1457562894	1121744024	597215252	1463558000	13830270294	5.39	1282956428
Porosira pseudodenticulata	CCMP1433	NA	NA	NA	NA	NA	NA	NA	NA	NA	NA	NA	NA	NA	NA	NA	NA	NA	NA	814085344	814085344	3555660400	2.32	766306121
Lauderia annulata	RCC5796	NA	NA	NA	NA	NA	NA	NA	NA	NA	NA	NA	NA	NA	NA	NA	NA	NA	NA	NA	NA	1194045800	0.55	1085496182
Thalassiosira punctigera	AJA284-48	NA	NA	NA	NA	NA	NA	NA	NA	NA	NA	NA	NA	NA	NA	NA	NA	NA	NA	NA	NA	482600541	0.473934	1018287247
Porosira glacialis	RCC2039	1411117854	1448599371	1485683113	1522340378	1558446063	1283309530	1308035942	1138877786	1490734993	1405238337	914292510	921088826	924207598	923148628	917561143	725337950	711744498	577563086	727004394	826868030	16880855085	7.3116	1154388580
Cyclostephanos tholiformis	AJA228-03	209968521	199914897	198377774	203725497	195717249	194242672	199129110	195332971	190579101	198554199	152913885	146682652	140837298	142795053	136789926	130193659	130583997	123542459	116483200	138042366	5029966324	30.19	166610345
Cyclotella cryptica	AJA263-27	204208983	192983508	197408488	201867188	206369875	183083808	187375249	177814148	209932354	195671511	169067064	151419913	154681905	157666556	160317831	144506462	146056000	132374937	176753902	152011334	4222668026	21.28	198433648
Stephanodiscus triporus	AJA276-08	100741527	103462259	96959114	91633270	87087657	66563023	63095965	62458589	99862963	85762707	87163922	89272028	82933069	77504898	72752150	106577373	102030430	92857233	88597251	88886388	2992967309	27.04	110686661
Cyclotella atomus	AJA010-31	96679328	97175405	95256553	95703686	95528149	94494985	94310004	93404251	84197175	94083282	78539743	77625693	76708282	75778848	74850696	73894050	72841038	71721739	70540090	75245011	3919335784	43.09	90956969
Cyclotella meneghiniana	AJA164-11	403134299	356199816	366534833	349902201	358627732	367285827	344328250	350659494	301202914	355319485	278917642	245544484	248083705	224733430	225228078	224529713	202059768	198584426	161822515	230960156	9465603005	14.67	322617689
Discostella pseudostelligera	AJA232-27	39255662	38743831	38799304	39663932	39187075	39218325	38855099	38839131	37319446	38875756	35646086	35975961	35598921	35222663	35445628	35014586	33994178	34556101	33767554	35181766	3099970569	78.07	39707577
Skeletonema menzelii	AJA215-34	40324981	40259823	39594103	39892007	39902149	40174449	40191061	39656918	39669608	39962789	35515509	35135724	35222204	35301787	34956407	35036196	34676086	34698726	34242560	35067830	4566925562	116.55	39184261
Skeletonema potamos	AJA081-3	54864120	53599923	55030905	54703886	56121914	53392555	54685347	54373810	52691416	54384875	44536896	42843186	44134396	42610060	43914846	42549394	43693634	42398603	39401419	43335127	1168626200	22.04	53022967
Thalassiosira profunda	ECT2AJA-044	33616272	33627692	33057357	33302143	33095630	33354592	32847744	32855697	32329238	33120707	32455985	32525428	32125018	32200600	32281028	32366498	32009482	32089857	31767366	32256737	3547659752	85.9	41299881
Cyclotella meneghiniana	AJA178-1	509559813	521806155	533926215	545924109	456692329	468595702	432192749	440555304	324401112	470405943	320978350	324569550	327002822	328136745	280938673	279012432	240744908	235836147	329366238	292152453	8704838060	13.27	327989377
Cyclotella meneghiniana	AJA299-14	424311913	435315227	446141939	456787449	467290440	477586023	393791530	400044781	343473581	427193654	272727051	275818976	278076514	279422136	279727703	278877862	221311608	218551174	357147013	263064128	5374101290	6.31	425840039
Discostella stelligera	AJA275-18	211945233	218107349	224257517	185424423	189909334	194370738	198797009	175323353	142106986	193360216	163633263	167456971	171000113	139363706	141607945	143483920	144793979	121253522	121422851	149074177	2490871474	17.93	138922001
Skeletonema grethae	AJA274-08	56145149	54763464	54672433	55002929	53506020	53878135	52595426	53711810	52938555	54134880	46179122	45630545	45111705	44625176	44205485	43781980	43309044	44358316	42586991	44650172	1955042312	38.43	50872816
Skeletonema tropicum	AJA358-04	62947172	63186430	62495163	62680995	63057037	62203277	60744357	61029537	62797500	62349052	48619667	48341873	48051866	47750743	47434486	47106644	45537971	45139343	44617023	47247824	2849984954	49.12	58020866
Thalassiosira sp.	AJA248-18	155853603	154481317	158556328	150042117	148959913	152615734	145731178	144498601	131761066	149166651	123091288	118306491	121043644	116310619	111971252	113859909	109292219	104978718	101048121	114856768	3464308857	26.55	130482443
Thalassiosira delicatula	RCC2560	439305635	367003336	334993030	341795966	348557873	355109942	361436206	298939878	237232612	355892733	356773986	292152029	248604072	253237623	257341421	260769824	263248577	226990750	176960634	269889785	4983360445	10.06	247681931
Conticribra guillardii	CCMP988	138581367	135345232	134076894	136971709	134232638	132931410	132608870	134822500	118061759	133070264	111992475	109256337	106621886	108588508	105773390	103005114	100206624	101007379	93319574	105806464	4159405524	32.9	126425700
Thalassiosira pacifica	AJA261-08	463756017	421931330	433127190	407659605	416585982	425378161	381225057	385274721	285902857	416867258	362749496	371627146	303870500	309905592	315321363	319973730	269698368	272027558	204631254	315646719	5528729023	9.11	303442866
Thalassiosira ordinaria	AJA286-09	285609726	292940822	256825680	247746902	253712028	239593142	244276326	226765600	212991874	255933778	119597007	122913894	112126244	103424762	105846249	98328039	100316749	93693295	87698264	107030780	3236631927	15.88	203818131
Thalassiosira mediterranea	AJA257-08	138781112	131989876	135397783	134289281	128684146	131647700	130552000	127841092	128764512	131994167	108494925	105035335	107893750	104557338	101557462	103983251	100922838	98149489	95982340	103824299	3259559694	27.27	119529142
Thalassiosira exigua	AJA248-14	245246418	251867078	237886503	243402360	226885971	232503633	221841032	226328549	199965550	235745193	179986215	180334366	166917353	169537583	157464069	159140814	147923818	148310662	127554315	163701860	7111239340	18.46	192612116
Cyclotella atomus	AJA232-09	98219246	94112836	96335794	95902893	94498051	96276275	94086638	95907878	85671258	94556763	79449587	77151509	78979402	76700842	74577754	75862407	73759276	75001904	72861215	76435335	2575420847	28.11	91619383
Thalassiosira allenii	AJA297-05	205341654	213708513	222120963	230597338	239188910	247926952	276680529	283558684	200320674	235493802	196624196	202048884	207255765	212267296	217073725	221661750	225975972	230076989	313708192	214123072	2663052504	11.14	239053187
Conticribra weissflogii	AJA158-1	151214794	154780971	158329189	161878105	148910908	151380992	153666441	126134717	99045414	150787015	115745533	118978809	122104612	125106704	106627935	108845503	110892215	96811913	76809334	113139153	2120922807	10.3	205914836
Discostella pseudostelligera	AJA075-4	41795144	42225228	41948801	41686214	41439324	41229753	41236239	40978496	39570873	41345564	33563617	33965343	33744853	33521440	33300129	33083143	32803381	32497086	32041860	33309874	3573961851	90.05	39688638
Thalassiosira sp.	AJA332-1	NA	888254557	918852259	949348468	979722757	1066102846	1088847805	1110570825	NA	1000242788	NA	NA	NA	NA	NA	NA	NA	1108150788	730470951	1108150788	5702131258	2.92	976392339
Cyclotella choctawhatcheeana	AJA259-04	94395572	94815263	92650705	93053261	91191422	91587496	91295841	90319678	87454489	91862636	79064116	77870948	76686920	75513511	74341417	73174639	71968054	70670962	69151919	74911321	3411584248	42.2	80843229
Cyclotella baltica	AJA297-15	177603886	148744151	152443513	156148894	142387896	145150209	147849479	121709615	96256986	143143848	150535836	123951424	127402750	130734672	111650788	114233827	116680680	102057684	162625587	122155958	2080634146	10.99	189320668
Thalassiosira livingstoniorum	AJA302-05	343082250	352484304	361935553	343685606	351517890	359321391	315871516	322340567	272522928	335862445	300269698	308343597	316073888	282967536	288987766	294466001	266026650	269674362	217284451	290851187	6935424037	11.05	313820092
Discostella stelligeroides	AJA303-01	57073278	57251825	57308436	56583121	56823711	56141503	56174785	55508805	54809544	56408334	42130788	42114223	42050858	41041891	40890480	39874698	39602236	38443527	36863216	40768588	8154254242	65.29	62446426
Shionodiscus oestrupii	AJA294-31	NA	NA	NA	NA	562405763	576377903	590101622	603405449	420228396	583072684	NA	NA	NA	NA	390666524	391315481	389731586	386003316	252562304	389429227	6015698606	7.66	392669622
Thalasssiosira delicatula	AJA262-20	527646423	452616503	378553819	387216750	395825586	432048696	363760724	367849193	288310577	413189712	437829270	450167118	307869047	315084330	321662727	327141762	331410282	336259374	206969085	353427989	6770035609	7.43	455587861
Cyclosotephanos invisitatus	AJA276-04	148986050	144692283	148221206	145863426	149044546	141798461	144969401	142518009	119338469	142825761	116020144	110384024	112296314	106880672	108270860	102975694	103692622	98177794	92331218	107337266	3073362269	24.81	123875948
Skeletonema dohrnii	AJA304-46	91728065	87650564	90326320	87319235	89701632	88542703	83959820	86084790	80670943	87331564	63461154	65612477	67740105	62085673	63956426	59256754	60915858	56832662	58382442	62482639	1755000041	22.42	78278325
Detonula confervacea	CCMP975	389418229	423927131	433302178	361445869	370501147	398777841	349716941	356546013	307219063	376761601	289568486	292678187	294952433	259194752	259359596	258379853	256058881	224165307	177626407	266794687	8109265559	10.89	372326242
Thalassiosira tumida	CCMP1469	NA	NA	NA	NA	NA	NA	1792852585	1946644250	991148448	1576881761	NA	NA	NA	NA	NA	NA	1124899122	1094251238	1031194764	1109575180	18951807943	6.04	1568858273
Thalassiosira hispida	AJA318-38	161309804	147912715	143391347	147275276	144413901	147204289	139981786	137518272	136031920	146125924	214480759	202138066	203542716	191602780	180512294	170059767	168931956	158246856	140473752	186189399	6600969672	25.7	128423534
Cyclotella distinguenda	AJA349-1	220663401	227866347	235106941	214850401	221357333	206517274	192769719	198139182	160856938	208680837	148872734	149408868	149488032	132489072	131649247	117263799	104995371	102748425	77933296	129614443	NA	NA	NA
Cyclotella kingstonii	AJA303-46	188588393	177605067	181952355	186336955	178299293	182033022	173695956	177320097	168893340	179413831	156896836	146767124	149407983	151681431	141717406	142976530	133346577	133205420	123504281	144499913	2969715746	17.18	172858891
Bacterosira constricta	CCMP991	288813160	291981578	244764828	250791467	256822115	262864649	242253940	246771897	202788391	254205781	202913601	205432385	177825615	179090502	179836858	157487728	156969715	155689916	122166239	176905790	4775089400	11.87	201141087
Thalassiosira gravida	AJA262-17	402476967	413490287	424441085	435330015	361475749	369117779	376618487	333407848	276195665	376950431	294958383	298340922	301649134	304828481	246075933	247923089	249193493	208315815	178596372	268910656	4592342420	6.87	334231617
Mediolabrus comicus	AJA131-32	33919252	33720215	33477415	33715149	33526475	33572295	33336152	33568816	33521714	33595276	31577940	31215077	30876039	31119471	30781692	30985508	30624660	30728893	30035577	30988660	4879175215	138.9	35127251
Stephanodiscus minutulus	AJA356-17	126838164	125057508	126370017	123084072	123685955	122991864	120305246	120667466	108101370	121900185	90365488	88973343	87461788	83652242	81912441	79969842	75998669	73486279	68392760	82727512	6571335176	56.3	116719985
Detonula confervacea	CCMP995	395409657	328188273	336683380	345164745	320591156	327355557	334011917	340200155	275220924	333647307	282636870	245641393	248406622	250494832	220323473	220685504	220094025	218399353	171126368	238335259	6595372994	10.58	311690595
Cyclotella atomus	AJA299-11	85312750	84696959	84772972	84219319	86272865	86307912	85760898	83441361	86824732	85289974	69519608	68369931	67210963	67121878	65870699	64581146	64183591	62643921	60347623	66187717	7557526477	82.08	92075128
Cyclotella cryptica	CCMP332	206799755	212965111	219143147	225333002	189375032	193734701	198061249	202201062	179668955	205951632	168295624	172461480	176456694	180299332	147155388	149812317	152183885	154352707	131302539	162627178	1156296662	6.16	187710497
Skeletonema marinoi	R05AC	61726231	61642307	61567295	61438525	61326804	61222584	61066296	60896593	NA	6.13608e+07	83816823	82907346	81832592	81258893	80261474	79473868	78736439	76055670	NA	8.05429e+07	14202335350	236	60179387
Thalassiosira oceanica	CCMP1005	80430869	79420559	80589216	80217601	78955695	78578457	76014348	52029167	48438435	75779489	62618852	61334330	61767212	60390995	58994840	79546919	74141459	70332528	64223765	66140892	6388353224	44.28	72135877
Cyclotella nana	CCMP1335	33107909	33069740	33036297	33168743	33141622	33118367	33101712	33091510	32963800	33104488	31302602	31128280	30960772	31165756	30999675	30837092	30672572	30470828	29519100	30942197	7036258245	140	25129494
Skeletonema marinoi	RCC75	70140826	71163364	66797602	67859548	68922511	66042739	66933450	67786311	65662457	68205794	60661337	61669456	58197596	59128792	60046291	56884483	57709144	58524891	55729100	59102749	1085703941	10.4	52197305
Ditylum brightwellii	CCMP358	1708628933	1407228221	1423286728	1438941803	1454253000	1277268466	1281375165	1061415493	750726903	1.38155e+09	1194894255	955959201	953068834	946934797	937372152	769841928	754927043	629798577	396387644	892849598	16684279822	6.02	1385737527
Lithodesmium undulatum	CNS00316	NA	NA	NA	NA	NA	NA	NA	532500766	430767098	481633932	416790645	419665990	421687780	422675373	422558271	421153273	418374729	311510665	245150206	388840770	3957081999	3.6735	538598339
Helicotheca tamesis	CNS00407	509571572	517758586	525878127	533918360	541873032	549738052	557445383	454046078	385567657	508421872	369404781	370776076	371429322	371278338	370154311	367945383	364485760	287779671	231461382	359156705	4692873677	4.541	516722493
Chaetoceros tenuissimus	NIES-3715	39027488	39425018	39825873	38236019	38619539	39009104	36739464	46412471	43628195	40102575	41151574	41682588	42215934	39188446	39685926	40189059	40693487	41195462	38473910	40750310	1170960461	16	36592514
