# Supplementary material for: Diatom abundance in the polar oceans is predicted by genome size
Source: PLoS Biol. 2024 Aug 8;22(8):e3002733. doi: 10.1371/journal.pbio.3002733 (PMC11309476; doi:10.1371/journal.pbio.3002733)
Supplement: S5 Table — (XLSX) [file pbio.3002733.s014.xlsx]

## Sheet: S5 Table
			mu max			doubling time (hours)
Species	Strain	Temperature	replicate 1	replicate 2	replicate 3	replicate 1	replicate 2	replicate 3	average	standard deviation	coefficient of variation
Bacterosira constricta	CCMP991	4	0.0106	0.0096	0.0074	65.233	72.2428	93.5547	77.0101	14.7504	0.191539
Chaetoceros tenuissimus	NIES-3715	15	0.0318	0.0222	0.024	21.8189	31.2837	28.9285	27.3437	4.9274	0.180202
Conticribra guillardii	CCMP988	21	0.0674	0.0218	0.0422	10.2819	31.789	16.4218	19.4976	11.0785	0.568198
Conticribra weissflogii	AJA158-1	21	NA	NA	NA	NA	NA	NA	NA	NA	NA
Cyclostephanos invisitatus	AJA276-04	4	0.0152	0.0138	0.0129	45.7034	50.1214	53.5442	49.7896	3.9309	0.0789502
Cyclostephanos tholiformis	AJA228-03	15	0.0244	0.0296	0.034	28.4016	23.4122	20.3824	24.0654	4.0494	0.168266
Cyclotella atomus	AJA010-31	15	0.0227	0.0254	0.0268	30.4912	27.234	25.8596	27.8616	2.3787	0.0853756
Cyclotella atomus	AJA232-09	4	0.0138	0.0128	0.015	50.3074	54.2961	46.1177	50.2404	4.0896	0.0814006
Cyclotella atomus	AJA299-11	21	0.0407	0.0343	0.0407	17.027	20.2041	17.027	18.086	1.8343	0.101421
Cyclotella baltica	AJA297-15	21	0.0395	0.0395	0.0339	17.53	17.5234	20.4222	18.4919	1.6717	0.0904017
Cyclotella choctawhatcheeana	AJA259-04	21	0.0452	0.0371	0.0431	15.3319	18.6792	16.0789	16.6967	1.7571	0.105236
Cyclotella cryptica	AJA164-11	21	0.0351	0.0318	0.0352	19.7436	21.7651	19.6875	20.3987	1.1836	0.0580233
Cyclotella cryptica	CCMP332	21	0.0325	0.0318	0.0285	21.3231	21.7925	24.3158	22.4771	1.6095	0.0716062
Cyclotella distinguenda	AJA349-1	15	0.0416	0.0412	0.0505	16.6587	16.8204	13.7228	15.7339	1.7436	0.110818
Cyclotella kingstonii	AJA303-46	21	0.0431	0.0374	0.0544	16.0789	18.5294	12.739	15.7824	2.9066	0.184167
Cyclotella meneghiniana	AJA164-11	21	0.0419	0.0352	0.0397	16.5394	19.6875	17.4559	17.8943	1.6192	0.0904869
Cyclotella meneghiniana	AJA178-1	21	0.0501	0.0506	0.044	13.8323	13.6957	15.75	14.426	1.1487	0.0796271
Cyclotella meneghiniana	AJA299-14	21	0.0349	0.0303	0.0236	19.8567	22.8713	29.3644	24.0308	4.8587	0.202186
Cyclotella nana	CCMP1335	21	0.0142	0.023	0.0162	48.9407	30.1309	42.8759	40.6492	9.6005	0.236179
Detonula confervacea	CCMP975	21	0.0281	0.0299	0.0406	24.6619	23.1773	17.069	21.636	4.0243	0.186
Detonula confervacea	CCMP995	21	0.0622	0.0511	0.0395	11.1415	13.5616	17.5443	14.0825	3.233	0.229576
Detonula pumila	RCC5794	21	0.0473	0.0396	0.0379	14.6512	17.5	18.285	16.812	1.9121	0.113734
Discostella pseudostelligera	AJA075-4	21	0.0511	0.0428	0.0458	13.5616	16.1916	15.131	14.9614	1.3231	0.0884342
Discostella pseudostelligera	AJA232-27	15	0.028	0.0301	0.0304	24.75	23.0233	22.7961	23.5231	1.0686	0.0454277
Discostella stelligera	AJA275-18	15	0.026	0.0344	0.0309	26.6538	20.1453	22.4272	23.0755	3.3023	0.143108
Discostella stelligeroides	AJA303-01	15	0.0242	0.0261	0.0312	28.6364	26.5517	22.2115	25.7999	3.2777	0.127043
Lauderia annulata	RCC5796	15	0.0235	0.0233	0.0257	29.4538	29.7425	27.0084	28.7349	1.5022	0.0522779
Mediolabrus comicus	AJA131-32	21	0.0555	0.0554	NA	12.4865	12.509	NA	12.4978	0.0159	0.00127222
Porosira glacialis	RCC2039	15	0.0173	NA	NA	40.037	NA	NA	40.037	NA	NA
Porosira pseudodenticulata	CCMP1433	21	0.0466	0.0418	0.0572	14.8712	16.5789	12.1154	14.5219	2.2522	0.15509
Roundia cardiophora	9vi08-1B	21	0.0304	0.0337	0.0358	22.807	20.5476	19.3632	20.9059	1.7496	0.0836893
Shionodiscus bioculatus	RCC5324	21	NA	NA	NA	NA	NA	NA	NA	NA	NA
Shionodiscus oestrupii	AJA294-31	21	0.0387	0.0349	0.0401	17.907	19.8567	17.2818	18.3485	1.3431	0.0731994
Skeletonema dohrnii	AJA304-46	15	NA	NA	NA	NA	NA	NA	NA	NA	NA
Skeletonema grethae	AJA274-08	21	0.0393	0.0425	0.0463	17.6336	16.3059	14.9676	16.3024	1.333	0.0817671
Skeletonema menzelii	AJA215-34	21	0.0252	0.0191	0.0303	27.5243	36.2011	22.8926	28.8727	6.7559	0.233989
Skeletonema potamos	AJA081-3	21	NA	NA	NA	NA	NA	NA	NA	NA	NA
Skeletonema tropicum	AJA358-04	21	NA	NA	NA	NA	NA	NA	NA	NA	NA
Stephanodiscus minutulus	AJA356-17	21	NA	NA	NA	NA	NA	NA	NA	NA	NA
Stephanodiscus triporus	AJA276-08	15	0.0305	0.0267	0.0307	22.7213	25.9551	22.5733	23.7499	1.9112	0.0804719
Thalassiosira allenii	AJA297-05	21	0.0197	0.0212	0.0278	35.2634	32.7554	24.9402	30.9863	5.3841	0.173757
Thalassiosira delicatula	AJA262-20	15	0.0343	0.0279	NA	20.2041	24.8387	NA	22.5214	3.2772	0.145515
Thalassiosira delicatula	RCC2560	4	0.0102	0.0097	NA	67.989	71.757	NA	69.8733	2.6644	0.0381319
Thalassiosira exigua	AJA248-14	4	0.0094	0.0095	0.0093	73.62	72.647	74.877	73.7147	1.1177	0.0151625
Thalassiosira gravida	AJA262-17	15	0.0137	NA	NA	50.426	NA	NA	50.426	NA	NA
Thalassiosira hispida	AJA318-38	21	NA	NA	NA	NA	NA	NA	NA	NA	NA
Thalassiosira lacustris	AJA341-27	21	NA	NA	NA	NA	NA	NA	NA	NA	NA
Thalassiosira livingstoniorum	AJA302-05	15	0.0215	0.023	0.0274	32.2608	30.1599	25.2487	29.2231	3.5987	0.123146
Thalassiosira mediterranea	AJA257-08	15	0.0164	0.0127	0.0281	42.3713	54.4602	24.6496	40.4937	14.9938	0.370275
Thalassiosira oceanica	CCMP1005	21	0.0318	0.03	0.03	21.8176	23.1363	23.1201	22.6913	0.7567	0.0333476
Thalassiosira ordinaria	AJA286-09	15	0.0243	0.026	0.0285	28.5082	26.7005	24.3105	26.5064	2.1056	0.0794374
Thalassiosira pacifica	AJA261-08	4	0.0147	0.0154	0.0163	47.0476	44.984	42.5606	44.8641	2.2459	0.0500601
Thalassiosira profunda	ECT2AJA-044	21	0.0161	0.0258	NA	43.1059	26.8332	NA	34.9696	11.5065	0.329044
Thalassiosira punctigera	AJA284-48	21	0.0425	0.0501	0.0566	16.3059	13.8323	12.2438	14.1273	2.047	0.144897
Thalassiosira sp. AJA248-18	AJA248-18	21	NA	NA	NA	NA	NA	NA	NA	NA	NA
Thalassiosira sp. AJA332-1	AJA332-1	15	0.0338	0.031	0.0357	20.503	22.3548	19.4118	20.7565	1.4878	0.0716788
Thalassiosira tumida	CCMP1469	15	NA	NA	NA	NA	NA	NA	NA	NA	NA
